# Supplementary material for: Newly detected data from Haestasaurus and review of sauropod skin morphology suggests Early Jurassic origin of skin papillae
Source: Commun Biol. 2022 Feb 10;5:122. doi: 10.1038/s42003-022-03062-z (PMC8831608; doi:10.1038/s42003-022-03062-z)
Supplement: Supplementary file 2 — Supplementary Data 1 [file 42003_2022_3062_MOESM2_ESM.xlsx]

## Sheet: Sauropod Skin Summary
Summary of Described Sauropod Skin Occurrences
Taxonomic Affinity	Specimen(s)	Skin Morphology	Geological Unit (and Age)	Location(s)	Reference(s)
Haestasaurus becklesii	NHMUK R1868	Polygonal (quadrangular–octagonal, most frequently hexagonal), subrounded and irregular scales associated with the left humerus; 7–34.5 mm diameters on side A, 2–15 mm diameters on side B. Intrascale papillae present on side A (c. 0.3–1 mm diameter). See main text for further details.	Hastings Group (Early Cretaceous: late Berriasian–Valanginian)	Hastings area, East Sussex, southeast England	Mantell, 1852; Hooley, 1917; Steel, 1970; Czerkas, 1994; Upchurch et al., 2015; this paper
Mamenchisaurus youngi	ZDM 0083	Polygonal scales in pelvic area (mostly hexagonal); 6–15 mm diameters.	Upper Shaximiao Formation (Late Jurassic: Kimmeridgian–Tithonian)	Zigong area, Sichuan Province, southwestern China	Ouyang et al., 1998; Ouyang & Ye, 2002
Barosaurus lentus	ROM 3670; possibly an additional unnumbered block (Czerkas, 1994: figs 1B and 2).	ROM 3670: Polygonal (mostly hexagonal)–subrounded scales; c. 9–36 mm diameters. Unnumbered block (Czerkas, 1994: figs 1B, 2): Associated with cervical vertebrae. Polygonal scales (mostly hexagonal or pentagonal); 8–26.5 mm diameters. Small intrascale papillae (c. 1–2 mm diameters).	Morrison Formation (Late Jurassic: Kimmeridgian–Tithonian)	Dinosaur National Monument, Utah, U.S.A.	Czerkas, 1994; Carpenter, 2013
Diplodocus sp.	CMC (numerous) e.g., VP15915, VP8074, VP8075; MDS-2019-028 (juvenile).	CMC VP8075: Polygonal scales (mostly hexagonal); c. 10–20 mm diameters. Small intrascale papillae (c. 1–2 mm diameters). MDS-2019-028: Pebbly, polygonal (rectangular–hexagonal), ‘globular’, ovoid and domed scales; 1–10 mm diameters. Small, faint intrascale papillae on some scales.	Morrison Formation (Late Jurassic: Kimmeridgian–Tithonian)	Mother’s Day Quarry, Montana, U.S.A.	Myers and Storrs, 2007; Storrs et al., 2013; Gallagher et al., 2021
Diplodocoidea indet.	Numerous skin patches (e.g., D-28-3, F-27-29, K-27-8); at least 14 keratinous midline and possibly lateral spines (e.g., E-28, 0-26-10).	D-28-3: Polygonal scales (subrectangular–octagonal); c. 7–30 mm diameters. Intrascale papillae are present. Keratinous spines: At least three distinct morphologies (see Czerkas, 1992, 1994). Some exceeding 100 mm in height.	Morrison Formation (Late Jurassic: Kimmeridgian–Tithonian)	Howe Quarry, Wyoming, U.S.A.	Brown, 1935; Czerkas, 1992, 1994, 1997; Ayer, 1999
Camarasaurus sp.	CMNH 11338; SMA 0002 (“E.T.”); KUMVP specimen (number not provided).	SMA 0002 (“E.T.”): Polygonal scales (mostly hexagonal), associated with the hindlimbs and right pes. Two distinct textures are present: 1) 15–18 mm polygons, arranged in rows; and 2) 6–10 mm polygons, less row-like in arrangement. Additional skin is known from the right manus, and possibly the left dentary, but these do not show clear scale morphologies.	Morrison Formation (Late Jurassic: Kimmeridgian–Tithonian)	Howe-Stephens Quarry, Wyoming, U.S.A. (SMA 0002); Dinosaur National Monument, Utah, U.S.A. (CMNH 11338)	Gilmore, 1925; Czerkas, 1994; Ayer, 1999; Martin et al., 2002; Tschopp, 2008; Tschopp et al., 2015; Wiersma and Sander, 2017
Tehuelchesaurus benitezii	MPEF-PV 1125	Two main scale arrangements: 1) polygonal scales (subhexagonal), which alternate c. 30 and c. 20 mm diameters, and possess intrascale papillae (c. 1 mm diameter); and 2) smaller rhomboidal scales, 1–4 mm diameters. Type 1 arrangement occurs in association with the left scapular blade and at least two dorsal vertebrae, and type 2 with the left humerus and at least one thoracic rib.	Cañadón Calcáreo Formation (Late Jurassic: Kimmeridgian–Tithonian)	Estancia Fernandez, Chubut Province, southern Argentina	Rich et al., 1999; Giménez, 2007
Titanosauria indet.	MCF-PVPH (78 examples) e.g., 126, 129, 130, 131, 135, 140, 142, 147, 680, 681, 682, 686	See main text.	Anacleto Formation (Late Cretaceous: early–middle Campanian)	Auca Mahuevo, Neuquén Province, Argentina	Chiappe et al., 1998; Schweitzer et al., 2005; Coria & Chiappe, 2007
(?)Titanosauria	IPS-93596 and IPS-93597 (silicone moulds)	Sub-rounded, irregular, or polygonal scales (hexagonal and pentagonal); 5.5–19 mm diameters.	‘Lower Red Unit’ of the Tremp Formation (Late Cretaceous: latest Maastrichtian)	Mirador de Vallcebre locality, Catalonia, Spain	Fondevilla et al., 2017
Sauropoda indet.	Several tracks.	Polygonal scales (mostly hexagonal); c. 5 mm diameters.	Tidwell Member of the Morrison Formation (Late Jurassic: Kimmeridgian–Tithonian)	Near Bullfrog, Utah, U.S.A.	Lockley et al., 1992, 1998; Lockley and Hunt, 1995; Platt and Hasiotis, 2006
Sauropoda indet.	One manus track; several undescribed pes tracks (held at the JMA).	Manus track: Polygonal scales (hexagonal); c. 5–7 mm diameters. Undescribed pes tracks: Polygonal scales (hexagonal); up to 20 mm diameters.	Vega, Tereñes or Lastres Formation (Late Jurassic: Kimmeridgian–Tithonian)	Asturias coastline, Spain	García Ramos et al., 2002; Lockley et al., 2006
Sauropoda indet.	One pes track.	Polygonal scales (pentagonal); 8–16 mm diameters.	Nemegt Formation (Late Cretaceous: early Maastrichtian)	Footprint Site 6, Nemegt locality, Mongolia	Currie et al., 2003
Sauropoda indet.	One pes track.	Polygonal scales (hexagonal); c. 20 mm diameters.	Haman Formation (Early Cretaceous: Albian)	South Korea	Yang et al., 2003 (misidentified as the invertebrate trace Paleodictyon); Lockley et al., 2006
Sauropoda indet.	KUMIP 311151 (one partial track)	Polygonal (hexagonal) and subrounded scales; 7.5–12 mm diameters.	Morrison Formation (Late Jurassic: Kimmeridgian–Tithonian)	Near Shell, Wyoming, U.S.A.	Platt and Hasiotis, 2006
Sauropoda indet.	Track-associated, although footprint is not clear.	Polygonal (pentagonal–heptagonal) and irregular scales; 20–25 mm diameters.	Haman Formation (Early Cretaceous: Albian)	Gainri area, Changseon Island, Gyeongsangnam-do, South Korea	Kim et al., 2010
Sauropoda indet.	Track-associated, although footprint is not clear.	Polygonal (pentagonal and hexagonal) and subrounded scales; 12–27 mm diameters. Relatively wide interstitial distances between some scales (c. 6 mm).	Haman Formation (Early Cretaceous: Albian)	Sinsu Island, Gyeongsangnam-do, South Korea	Kim et al., 2010
Sauropoda indet.	Track-associated, although footprint is not clear.	Polygonal (pentagonal–heptagonal) and subrounded scales; 10–30 mm diameters as reported by Kim et al. (2010), although at least one example appears to measure c. 35 mm in diameter based on Kim et al. (2010: fig. 2A).	Jindong Formation (Early Cretaceous: Albian)	Deokmyeongri area, Gyeongsangnam-do, South Korea	Kim et al., 2010
Sauropoda indet.	At least three presumed pes tracks.	Polygonal scales (hexagonal); 6–18 mm diameters.	Haman Formation (Early Cretaceous: Albian)	Gunbook-myeon, Haman-gun, Gyeongsangnam-do, South Korea	Paik et al., 2017
Probable sauropod (Apatosaurus sp.?)	MWC 6718, 5537	MWC 6718: Polygonal (hexagonal) scales; c. 25–30 mm diameters. Relatively wide interstitial spaces between scales (c. 3–10 mm). MWC 5537: Polygonal (subhexagonal), convex scales; c. 25 mm diameters. Intrascale papillae are present (c. 1–2 mm diameters).	Morrison Formation (Late Jurassic: Kimmeridgian–Tithonian)	Mygatt-Moore Quarry, Mesa County, Colorado, U.S.A.	Foster and Hunt-Foster, 2011
(?)Sauropoda	Two isolated fragments.	First fragment: Polygonal scales (mostly hexagonal); 10–18 mm diameters. Small (1–2 mm diameter) “diamond-shaped micropolygons” (Paik et al., 2010:p. 271) are present within the scales, which likely represent intrascale papillae. Second fragment: Polygonal (hexagonal) and subrounded–ovate scales; 15–50 mm diameters. “Micropolygonal” texture within these scales is also reported by Paik et al. (201…	Haman Formation (Early Cretaceous: Albian)	Near Sacheon, Gyeongsangnam-do, South Korea	Paik et al., 2010

## Sheet: Institutional Abbreviations
Abbreviation	Institution
AMNH	American Museum of Natural History, New York City, New York, U.S.A.
CMC	Cincinnati Museum Centre, Cincinnati, Ohio, U.S.A.
CMN	Canadian Museum of Nature, Ottawa, Ontario, Canada
CMNH	Carnegie Museum of Natural History, Pittsburgh, Pennsylvania, U.S.A.
IPS	Institut Català de Paleontologia ‘Miquel Crusafont’, Sabadell, Spain
JMA	Jurassic Museum of Asturias, Colunga, Asturias, Spain
KUMIP/KUMVP	University of Kansas Natural History Museum and Biodiversity Research Center Divisions of Invertebrate and Vertebrate Paleontology, Lawrence, Kansas, U.S.A.
MCF-PVPH	Museo Municipal ‘Carmen Fuñes’, Plaza Huincul, Argentina
MPEF-PV	Museo Paleontológico ‘Egidio Feruglio’, Trelew, Argentina
ML	Museu da Lourinhã, Lourinhã, Portugal
MWC	Museum of Western Colorado, Fruita, Colorado, U.S.A.
NHMUK	The Natural History Museum, London, U.K.
ROM	Royal Ontario Museum, Toronto, Ontario, Canada
SMA	Sauriermuseum Aathal, Aathal, Switzerland
ZDM	Zigong Dinosaur Museum, Zigong, Sichuan, China

## Sheet: References
References List for Table S1
Ayer, J. The Howe Ranch Dinosaurs. (Saurier Museum, 1999).
Brown, B. Sinclair dinosaur expedition, 1934. Nat. Hist. 36, 2–15 (1935).
Carpenter, K. History, sedimentology, and taphonomy of the Carnegie Quarry, Dinosaur National Monument, Utah. Ann. Carnegie Mus. 81, 153–232 (2013).
Chiappe, L. M. et al. Sauropod dinosaur embryos from the Late Cretaceous of Patagonia. Nature 396, 258–261 (1998).
Coria, R. A. & Chiappe, L. M. Embryonic skin from Late Cretaceous sauropods (Dinosauria) of Auca Mahuevo, Patagonia, Argentina. J. Paleontol. 81, 1528–1532 (2007).
Currie, P. J., Badamgarav, D. & Koppelhus, E. The first Late Cretaceous footprints from the Nemegt locality in the Gobi of Mongolia. Ichnos 10, 1–13 (2003).
Czerkas, S. A. Discovery of dermal spines reveals a new look for sauropod dinosaurs. Geology 20, 1068–1070 (1992).
Czerkas, S. The history and interpretation of sauropod skin impressions. Gaia 10, 173–182 (1994).
Czerkas, S. A. Skin. In Encyclopedia of Dinosaurs (eds. Currie, P. J. & Padian, K.) 669–675 (Academic Press, 1997).
Fondevilla, V., Vila, B., Oms, O. & Galobart, À. Skin impressions of the last European dinosaurs. Geol. Mag. 154, 393–398 (2017).
Foster, J. R. & Hunt-Foster, R. K. New occurrences of dinosaur skin of two types (Sauropoda? and Dinosauria indet.) from the Late Jurassic of North America (Mygatt-Moore Quarry, Morrison Formation). J. Vertebr. Paleontol. 31, 717–721 (2011).
Gallagher, T., Poole, J. & Schein, J. P. Evidence of integumentary scale diversity in the Late Jurassic sauropod Diplodocus sp. from the Mother's Day Quarry, Montana. PeerJ 9, e11202 (2021).
García Ramos, J. C., Lires, J. & Piñuela, L. Dinosaurios: Rutas por el Jurásico de Asturias. Group Zeta in conjunction with La Voz de Asturias, Asturias (2002).
Gilmore, C. W. A nearly complete articulated skeleton of Camarasaurus, a saurischian dinosaur from the Dinosaur National Monument. Mem. Carnegie Mus. 10, 347–384 (1925).
Giménez, O. del V. Skin impressions of Tehuelchesaurus (Sauropoda) from the Upper Jurassic of Patagonia. Rev. Mus. Argent. Cienc. Nat., N. S. 9, 119–124 (2007).
Hooley, R. W. On the integument of Iguanodon bernissartensis Boulenger, and of Morosaurus becklesii Mantell. Geol. Mag. 6, 148–150 (1917).
Kim, J. Y., Kim, K. S., Lockley, M. G. & Seo, S. J. Dinosaur skin impressions from the Cretaceous of Korea: new insights into modes of preservation. Palaeogeogr. Palaeoclimatol. Palaeoecol. 293, 167–174 (2010).
Lockley, M. G., Hunt, A. P., Meyer, C., Rainforth, E. C. & Schultz, R. J. A survey of fossil footprint sites at Glen Canyon National Recreation Area (Western USA): a case study in documentation of trace fossil resources at a national preserve. Ichnos 5, 177–211 (1998).
Lockley, M. G. & Hunt, A. P. Dinosaur tracks and other fossil footprints of the Western United States. (Columbia University Press, 1995).
Lockley, M. G., Houck, K., Yang, S.-Y., Matsukawa, M. & Lim, S.-K. Dinosaur-dominated footprint assemblages from the Cretaceous Jindong Formation, Hallyo Haesang National Park area, Goseong County, South Korea: evidence and implications. Cretac. Res. 27, 70–101 (2006).
Lockley, M., Hunt, A., Conrad, K. & Robinson, J. Tracking dinosaurs and other extinct animals at Lake Powell. Park Sci. 12, 16–17 (1992).
Mantell, G. A. On the structure of the Iguanodon, and on the fauna and flora of the Wealden Formation. Notice: Proc. Roy. Inst. Great Britain. 1, 141–146 (1852).
Martin, L. A., Burnham, D. & Lim, J.-D. The new and improved sauropod. J. Vertebr. Paleontol. 22(Suppl.), 83A (2002).
Myers, T. S. & Storrs, G. W. Taphonomy of the Mother’s Day Quarry, Upper Jurassic Morrison Formation, south-central Montana, USA. Palaios 22, 651–666 (2007).
Ouyang, H. & Ye, Y. The first mamenchisaurian skeleton with complete skull, Mamenchisaurus youngi. (Sichuan Publishing House of Science and Technology, 2002).
Ouyang, H., Pi, X. & Ye, Y. A new discovery of sauropod skin fossil from Zigong, Sichuan. Kuangwu Yanshi (Journal of Mineralogy and Petrology) 18, 146–149 (1998).
Paik, I. S., Kim, H. J. & Huh, M. Impressions of dinosaur skin from the Cretaceous Haman Formation in Korea. J. Asian Earth Sci. 39, 270–274 (2010).
Paik, I. S., Kim, H. J., Lee, H. & Kim, S. A large and distinct skin impression on the cast of a sauropod dinosaur footprint from Early Cretaceous floodplain deposits, Korea. Sci. Rep. 7, 16339 (2017).
Platt, B. F. & Hasiotis, S. T. Newly discovered sauropod dinosaur tracks with skin and foot-pad impressions from the Upper Jurassic Morrison Formation, Bighorn Basin, Wyoming, U.S.A. Palaios 21, 249–261 (2006).
Rich, T. A. et al. A new sauropod dinosaur from Chubut Province, Argentina. Nat. Sci. Mus. Monogr. 15, 61–84 (1999).
Schweitzer, M., Chiappe, L., Garrido, A., Lowenstein, J. & Pincus, S. Molecular preservation in Late Cretaceous sauropod dinosaur eggshells. Proc. R. Soc. B Biol. Sci. 272, 775–784 (2005).
Steel, R. Saurischia. Handbüch Paläoherpetol 13, 1–88 (1970).
Storrs, G. W., Oser, S. E. & Aull, M. Further analysis of a Late Jurassic dinosaur bone-bed from the Morrison Formation of Montana, USA, with a computed three-dimensional reconstruction. Earth Environ. Sci. Trans. R. Soc. Edinb. 103, 443–458 (2013).
Tschopp, E. The complete set of autopodia of the Camarasaurus SMA 0002 and what it can tell us about systematics, taphonomy, ontogeny, and footprint shape. Master’s thesis. (University of Zurich, 2008).
Tschopp, E., Wings, O., Frauenfelder, T. & Brinkmann, W. Articulated bone sets of manus and pedes of Camarasaurus (Sauropoda, Dinosauria). Palaeontol. Electron. 18.2.44A, 1–65 (2015).
Upchurch, P., Mannion, P. D., & Taylor, M. P. The anatomy and phylogenetic relationships of “Pelorosaurus” becklesii (Neosauropoda, Macronaria) from the Early Cretaceous of England. PLoS ONE 10, e0125819 (2015).
Wiersma, K. & Sander, P. M. The dentition of a well-preserved specimen of Camarasaurus sp.: implications for function, tooth replacement, soft part reconstruction, and food intake. PalZ 91, 145–161 (2017).
Yang, S.-Y., Yun, C. S. & Kim, T. W. Pictorial book of Korean fossils. (Academy Book Company, 2003).
